# Supplementary material for: Outcome comparison of rotational ankle fractures: Supination external rotation versus pronation external rotation
Source: PLoS One. 2025 Jan 16;20(1):e0316953. doi: 10.1371/journal.pone.0316953 (PMC11737693; doi:10.1371/journal.pone.0316953)
Supplement: S1 Data — Raw data used in this study. (XLSX) [file pone.0316953.s001.xlsx]

## Sheet: SER IV
No	Sex	F/U duration	Stage	PM fixation	Syndesmosis fixation	Deltoid repair	BMI	DM	Smoking	FAOS Sx	FAOS pain	FAOS A	FAOS sport	FAOS QOL	VAS	DF	PF	Wound complication	Post OP infection	Reduction loss	Nerve injury	Metal irritation	Nonunion	Syndesmotic widening	K-L grade	Duration for union
1	1	30.6	IV	0	0	0	24.8	1	0	89.29	77.78	88.24	85	75	3	20	40	0	0	0	0	0	0	0	0	2.82
2	1	24	IV	1	0	0	26.3	0	0	96.43	94.44	94.12	90	75	1	20	40	0	0	0	0	0	0	0	0	3.57
3	1	24	IV	0	0	0	24.7	0	0	89.29	86.11	92.65	60	62.5	1	5	10	0	0	0	0	0	0	0	1	3.41
4	1	28.8	IV	0	0	0	21.8	1	0	57.14	69.44	75	65	43.75	3	10	30	0	0	0	0	0	0	0	2	4.85
5	1	37.6	IV	0	0	0	27.3	0	0	90.5	80.56	86.76	85	81.25	2	10	30	1	0	0	0	0	0	0	0	2.69
6	2	26.3	IV	1	1	0	27.8	0	0	64.29	66.67	77.94	50	43.75	3	20	40	0	0	0	0	0	0	0	1	2.26
7	2	44.2	III	0	0	0	24.5	0	0	100	66.67	67.65	45	37.5	3	10	40	0	0	0	0	0	0	0	0	3.11
8	1	24	IV	0	0	0	25.7	0	0	60.4	61.11	77.94	40	37.5	3	5	40	0	0	0	0	0	0	0	0	1.84
9	1	25.6	IV	1	1	0	21.7	0	0	58	84.5	61.7	35	40	5	20	40	0	0	0	0	0	0	0	0	2.85
10	1	24	IV	0	1	0	30.1	0	0	82.3	89	100	75	87.5	1	20	40	0	0	0	0	0	0	0	0	2.95
11	2	24	IV	0	0	0	22.3	1	0	53.6	41.67	60.29	58.5	43.75	4	10	40	0	0	0	0	0	0	0	0	3.48
12	1	36.4	IV	0	0	0	26.1	0	0	92.86	91.67	97.06	90	87.5	1	5	40	0	0	0	0	0	0	0	1	2.72
13	2	24	IV	1	0	0	28	0	0	89.29	88.89	88.24	85	81.25	2	10	40	0	0	0	0	0	0	0	1	3.74
14	1	40.3	IV	0	0	0	31.1	0	0	73.5	80.1	95.59	90	87.5	1	20	40	0	0	0	0	0	0	0	0	3.61
15	1	44.9	IV	0	0	0	26.4	1	0	65.7	77.78	83.82	85	75	2	10	40	0	0	0	0	0	0	0	0	2.95
16	1	25.3	III	1	1	0	25.7	0	0	92.86	91.67	89.71	75	62.5	1	10	40	0	0	0	0	0	0	0	1	4.1
17	1	42.2	IV	0	0	0	22.5	0	0	64.7	65	83.82	45	43.75	3	20	40	0	0	0	0	0	0	0	0	2.82
18	2	38.9	IV	0	0	0	27.8	1	0	54.7	68	80.88	70	62.5	2	10	40	0	0	0	0	0	0	0	0	3.21
19	1	24	IV	0	1	0	25.6	0	0	70.5	92	98.53	90	87.5	1	20	40	0	0	0	0	0	0	0	0	3.05
20	2	32.1	IV	0	0	0	22.9	0	0	96.43	91.67	83.82	45	43.75	3	20	40	0	0	0	0	0	0	0	0	2.82
21	1	54.6	IV	1	0	0	24.7	0	0	90	90	89.71	40	37.5	2	10	20	0	0	0	0	0	0	0	0	2.72
22	2	41.9	IV	0	0	0	31.1	0	0	70.3	69.44	89.71	65	56.25	2	20	30	0	0	0	0	0	0	0	0	3.08
23	2	35.6	IV	1	0	0	24.6	0	0	75	86.11	82.35	70	56.25	3	20	40	0	0	0	0	0	0	0	0	3.97
24	1	34.4	IV	1	0	0	23.9	0	1	92.86	94.44	61.76	35	56.25	5	10	20	0	0	0	0	0	0	0	0	3.8
25	1	46.1	IV	0	1	1	25.1	0	0	92.3	84	94.12	80	50	2	10	30	0	0	0	0	0	0	0	0	3.18
26	2	24	IV	0	0	0	20.7	0	0	64.29	86.11	80.88	50	37.5	2	20	40	0	0	0	0	0	0	0	0	3.28
27	1	24	IV	0	0	0	20.6	1	0	57.14	86.11	100	75	56.25	2	20	40	0	0	0	0	0	0	0	0	4.07
28	1	24	IV	1	0	0	22.5	1	0	79	82	97.06	100	43.75	4	20	40	0	0	0	0	0	0	0	0	2.95
29	2	25.2	IV	0	0	0	28.9	0	0	58.7	41.7	97.06	100	43.75	4	25	40	0	0	0	0	0	0	0	0	4.26
30	2	25	IV	0	0	0	20.7	0	0	85.71	94.44	100	95	87.5	0	10	30	0	0	0	0	0	0	0	0	2.39
31	2	24.8	IV	0	0	0	20.2	0	0	78.57	69.44	83.82	45	43.75	3	20	40	0	0	0	0	0	0	0	1	2.92
32	1	30.4	IV	1	0	0	22.9	0	0	59.2	80.56	94.12	90	75	1	20	20	0	0	0	0	0	0	0	0	2.33
33	1	47.2	IV	0	0	0	24.9	0	0	71.43	88.89	88.24	85	75	3	20	30	0	0	0	0	0	0	0	0	2.98
34	1	38.4	III	0	0	0	21.9	0	0	67.86	72.22	83.82	45	43.75	3	20	40	0	0	0	0	0	0	0	1	2.49
35	2	24	IV	0	0	0	27.9	0	0	64.29	52.78	97.06	80	88.8	2	10	30	0	0	0	0	0	0	0	0	4
36	2	24	IV	0	0	0	35	0	0	89.29	88.89	100	80	56.25	2	10	30	0	0	0	0	0	0	0	0	2.72
37	1	26.2	IV	0	0	0	26.4	0	1	85.71	94.44	97.06	90	76.2	1	10	30	0	0	0	0	0	0	0	1	7.05
38	2	46.2	IV	0	0	0	25.64	0	0	78.57	69.44	83.82	45	43.75	3	10	30	0	0	0	0	0	1	0	1	11.38
39	1	24	IV	0	0	1	29.38	1	0	58.6	80.56	94.12	75	77.5	2	5	30	0	0	0	0	0	0	0	1	3.41
40	2	25.8	IV	1	0	0	21.2	1	0	100	94.44	100	95	51.5	1	10	20	0	0	0	0	0	0	0	1	4.36
41	2	32	IV	0	0	0	28.1	0	0	78.57	69.44	83.82	45	43.75	3	5	40	0	0	0	0	0	0	0	1	2.03
42	2	26	IV	0	0	0	20.8	0	0	75	77.78	92.65	80	62.5	2	10	30	0	0	0	0	0	0	1	0	2.89
43	2	27.8	IV	0	0	0	24.4	0	0	92.86	88.89	95.59	65	50	2	20	30	0	0	0	0	0	0	0	0	2.62
44	1	25.3	IV	0	0	0	28.3	1	0	71.43	83.82	97.22	40	62.5	2	10	20	0	0	0	0	0	0	0	0	4.1
45	2	24	III	0	1	0	24.8	0	0	92.86	97.22	100	85	75	1	10	20	0	0	0	0	0	0	0	0	2.26
46	2	24	IV	1	0	0	25	0	0	78.57	69.44	83.82	45	43.75	3	20	30	0	0	0	0	0	0	0	2	2.89
47	2	27.6	IV	0	0	0	23.1	1	0	96.43	75	88.24	85	75	3	20	40	0	0	0	0	0	0	0	1	2.89
48	1	37.5	IV	0	0	0	24.7	0	0	100	100	100	100	100	0	20	40	0	0	0	0	0	0	0	0	2.85
49	1	24.8	IV	0	0	0	16.3	0	0	59	69.44	83.82	45	43.75	3	20	40	0	0	0	0	0	0	0	0	4.33
50	1	24	III	1	0	0	26.9	1	0	64.4	63.89	61.76	60	46.3	4	5	30	0	0	0	0	0	0	0	2	3.02
51	1	27	IV	0	0	0	19.4	0	0	66.6	69.44	83.82	45	43.75	3	5	30	0	0	0	0	0	0	0	1	2.89
52	2	25.8	IV	0	0	0	25.3	0	0	92.86	72.22	98.1	65	62.5	3	20	40	0	0	0	0	0	0	0	0	3.34
53	1	24	IV	0	0	0	23.2	0	0	96.43	75	88.24	85	75	3	10	30	0	0	0	0	0	0	0	1	2.95
54	2	28.1	IV	0	0	0	24.1	0	0	85.71	94.44	100	65	87.5	1	20	40	0	0	0	0	0	0	0	1	2.95
55	2	25.3	III	0	0	0	26.8	0	0	89.29	80.56	86.76	85	81.25	2	10	40	0	0	0	0	0	0	1	0	4.62
56	2	47.8	IV	0	1	0	22.4	0	0	89.29	86.11	96	60	62.5	2	20	40	0	0	0	0	0	0	0	1	2.16
57	1	44.8	IV	1	0	0	22.9	0	0	53.57	69.44	85.29	60	56.25	3	20	40	0	0	0	0	1	0	0	1	2.82
58	1	52.6	IV	0	0	0	23.1	0	0	92.86	88.89	95.59	95	93.75	1	20	40	0	0	0	0	0	0	0	1	4.89
59	2	42.3	IV	1	0	0	20	0	0	92.1	94.44	95.59	90	81.25	1	20	40	0	0	0	0	0	0	0	0	3.87
60	1	24	IV	0	1	0	24.7	0	0	89.29	88.89	89.71	75	50	1	15	30	0	0	0	0	0	0	0	0	3.67
61	2	34.3	IV	0	0	0	24.3	0	0	96.43	100	97.06	90	93.75	0	10	20	0	0	0	0	0	0	0	0	2.49
62	2	24	IV	1	0	0	23.9	0	0	96.43	100	95.59	80	87.5	0	20	40	0	0	0	0	0	0	0	1	3.93
63	1	39.7	IV	0	0	0	29.9	0	1	68.6	69.44	70.5	50	43.5	0	20	40	0	0	0	0	0	0	0	1	2.79
64	2	24	IV	1	0	0	26.7	0	0	96.43	97.22	90.5	65	52.5	1	5	40	0	0	0	0	0	0	0	1	2.26
65	2	47.6	IV	1	1	1	25.1	0	0	60.71	69.44	74	55	60	1	20	40	0	0	0	0	0	0	0	0	4.39
66	1	43	III	1	0	0	23.1	0	0	54.2	80.8	83.7	50	77.8	1	10	30	0	0	0	0	0	0	0	0	3.34
67	2	24	IV	0	0	0	22.8	0	0	64.29	58.33	88.6	50	63.7	1	10	30	0	0	0	0	0	0	0	0	2.1
68	1	26.2	IV	1	0	0	23.3	0	0	64.29	58.33	70.3	60	58.3	3	10	30	0	0	0	0	1	0	0	0	3.41
69	2	36	III	0	0	0	24.3	0	0	100	100	96	85	78.8	1	25	40	0	0	0	0	0	0	0	1	2.49
70	2	24	IV	0	0	0	22.5	0	0	88.6	69.44	95	85	82.5	1	20	40	0	0	0	0	0	0	1	0	4.03
71	1	28.5	IV	0	1	0	25.3	0	1	96.43	94.44	89.4	90	88.8	2	10	35	0	0	0	0	0	0	0	1	2.72
72	1	24	IV	0	0	0	23.7	0	0	89.29	86.8	100	85	82.5	2	20	30	0	0	0	0	0	0	0	0	3.8

## Sheet: PER IV
No	Sex	F/U duration	Stage	PM fixation	Syndesmosis fixation	Deltoid repair	BMI	DM	Smoking	FAOS Sx	FAOS pain	FAOS A	FAOS sport	FAOS QOL	VAS	DF	PF	Wound complication	Post OP infection	Reduction loss	Nerve injury	Metal irritation	Nonunion	Syndesmotic widening	K-L grade	Duration for union
1	1	32.3	III	0	1	0	21.2	0	0	68.6	69.44	83.82	45	43.75	3	20	40	0	0	0	0	0	0	0	0	6.89
2	1	24.8	III	0	1	0	22.5	0	0	68.6	63.89	61.76	60	56.25	3	10	30	0	0	0	0	0	0	0	1	5.05
3	1	24.5	III	0	1	0	24.6	0	0	78.57	69.44	83.82	45	43.75	3	10	30	0	0	0	0	0	0	1	0	6.1
4	2	28.2	III	0	0	0	22.9	0	0	72.9	72.22	72.06	65	62.5	2	10	30	0	0	0	0	0	1	0	1	9.25
5	1	29.3	III	0	1	0	21	0	1	96.43	75	88.24	75	70	2	10	15	0	0	0	0	0	0	0	0	3.97
6	1	25.3	III	0	0	0	20.4	0	0	78.57	69.44	83.82	45	43.75	3	10	30	0	0	0	0	0	0	0	0	3.74
7	1	29.7	IV	0	0	0	26.1	0	0	57.14	69.44	75	55	43.75	3	10	30	0	0	0	0	0	0	0	0	4.95
8	1	28	IV	1	0	0	26.3	0	1	89.29	80.56	86.76	75	81.25	2	10	40	0	0	0	0	0	0	0	0	4.72
9	1	24.5	IV	1	0	0	23.1	0	0	64.29	66.67	77.94	50	43.75	3	20	40	0	0	0	0	0	0	0	1	4.1
10	2	35	III	0	1	0	23.4	0	0	89.29	83.8	88.24	65	65	2	10	20	0	0	0	0	0	0	0	0	4.89
11	1	25.7	III	0	1	0	19.8	0	0	96.43	90.5	94.12	80	75	1	20	40	0	0	0	0	0	0	0	1	3.7
12	2	24.1	IV	0	0	0	19.3	0	0	40.7	61.11	77.94	40	37.5	4	10	30	0	0	0	0	0	0	0	0	4.89
13	2	44	IV	0	0	0	23.1	0	0	92.86	91.67	100	90	82.3	1	5	30	0	0	0	0	0	0	0	1	4.72
14	1	24	III	0	1	0	26.7	0	0	48.8	38.89	57.35	35	45	6	10	20	0	0	0	0	1	0	0	0	2.75
15	1	33.1	III	0	0	0	20.3	0	0	75.9	80.2	72.06	65	62.5	2	10	30	0	0	0	0	0	0	0	3	3.9
16	2	42.3	IV	1	1	0	22.5	0	0	79.3	88.89	91.3	90	71.3	4	10	30	0	0	0	0	0	1	0	1	12.69
17	1	35.3	III	0	1	0	20.1	0	0	68.6	69.44	83.82	45	40.8	3	5	30	0	0	0	0	0	0	0	0	6.2
18	1	60.5	IV	0	1	0	25	0	1	85.71	77.78	83.82	60	62.5	3	10	40	0	0	0	0	0	0	0	1	5.51
19	2	25.3	IV	0	1	0	26.7	0	0	82.9	91.67	95.59	80	92.3	1	10	40	0	0	0	0	0	0	0	0	3.64
20	1	44.6	IV	1	0	0	22.6	0	0	86.4	93.7	89.71	75	62.5	1	20	40	0	0	0	0	0	0	0	0	7.7
21	1	26.3	IV	0	0	0	20.8	0	0	75.6	69.44	88.8	45	43.75	3	20	40	1	0	0	0	0	0	0	1	8.52
22	1	35	IV	1	1	0	25.3	0	0	100	94.44	98.53	75	77.5	1	10	30	0	0	0	0	0	0	0	2	4.79
23	1	49.8	IV	1	1	0	29.9	0	0	71.43	88.89	89.71	65	56.25	2	10	40	0	0	0	0	0	0	0	0	3.11
24	1	25.6	III	0	1	0	28	0	0	79.3	88.89	94.12	70	50	1	10	30	0	0	0	0	0	0	0	0	6.85
25	1	45.2	III	0	1	0	29.4	0	0	85.71	94.44	97.06	80	80.5	1	15	30	0	0	0	0	0	0	0	1	2.89
26	1	39.5	III	0	1	0	25.1	1	0	82.14	94.44	67.65	25	37.5	2	10	25	0	0	0	0	0	0	1	0	5.67
27	1	24.7	IV	1	1	0	26.1	0	0	79.3	93.9	97.06	75	75	1	20	40	0	0	0	0	0	0	0	1	7.02
28	1	38.8	IV	0	1	0	31.5	1	1	57.14	86.11	100	75	56.25	1	20	40	0	0	0	0	0	0	1	0	3.84
29	2	24.3	IV	0	1	0	30.1	0	0	41	38.89	57.35	35	40	4	20	40	0	0	0	0	1	1	0	0	9.34
30	1	25.2	IV	0	0	0	21.7	1	0	71.43	66.67	45.59	25	43.75	4	20	40	0	0	0	0	0	0	1	0	4.75
31	1	28.4	III	0	1	0	25.7	0	0	78.57	66.67	70.59	50	58.5	4	10	40	0	0	0	0	0	0	0	1	6.33
32	1	24.5	IV	1	1	0	24.3	0	0	64.29	89.3	88.4	70	64.8	1	20	30	0	0	0	0	0	0	0	0	6
